# Supplementary material for: Functional Characterization of Human Induced Pluripotent Stem Cell-Derived Endothelial Cells
Source: Int J Mol Sci. 2022 Jul 31;23(15):8507. doi: 10.3390/ijms23158507 (PMC9368986; doi:10.3390/ijms23158507)
Supplement: Supplementary file 1 [file ijms-23-08507-s001.zip]

Archive with 1 entries (1 files):
- ijms-1775294-supplementary.pdf
